# Supplementary material for: Large-scale analysis of FMR1 CGG repeat length and risk of premature ovarian insufficiency in over 92 000 women
Source: Hum Reprod. 2026 Apr 19;41(6):998–1007. doi: 10.1093/humrep/deag061 (PMC13231448; doi:10.1093/humrep/deag061)
Supplement: deag061_Supplementary_Table_S1 [file deag061_supplementary_table_s1.xlsx]

## Sheet: Sheet1
Supplementary Table S1: Results of thresholding models with the maximum allele as the exposure, 30 repeats as the reference group and POI as the outcome adjusting for age, sequence provider, coverage and 20 PCs
term	estimate	std.error	statistic	p.value	cutoff	OR	LCI	UCI	clinical_category
compare_to_30_31	0.0509476	0.0486332	1.04759	0.294828	31	1.05227	0.956597	1.15751	Normal
compare_to_30_32	0.045088	0.0538132	0.837861	0.402109	32	1.04612	0.941401	1.16249	Normal
compare_to_30_33	0.0731568	0.0593674	1.23227	0.217847	33	1.0759	0.957717	1.20867	Normal
compare_to_30_34	0.100287	0.0629506	1.5931	0.111137	34	1.10549	0.977168	1.25066	Normal
compare_to_30_35	0.116717	0.0647136	1.80359	0.0712956	35	1.1238	0.989929	1.27578	Normal
compare_to_30_36	0.138207	0.0665971	2.07527	0.0379615	36	1.14821	1.00771	1.30831	Normal
compare_to_30_37	0.141009	0.0684854	2.05897	0.0394976	37	1.15144	1.0068	1.31685	Normal
compare_to_30_38	0.173735	0.0714399	2.4319	0.0150199	38	1.18974	1.03429	1.36856	Normal
compare_to_30_39	0.193644	0.0732669	2.643	0.00821755	39	1.21366	1.05131	1.40109	Normal
compare_to_30_40	0.228456	0.0799901	2.85605	0.00428941	40	1.25666	1.07431	1.46996	Normal
compare_to_30_41	0.228874	0.0856748	2.67143	0.00755281	41	1.25718	1.06285	1.48705	Normal
compare_to_30_42	0.24008	0.0935474	2.5664	0.010276	42	1.27135	1.05837	1.5272	Normal
compare_to_30_43	0.283836	0.100541	2.82308	0.00475646	43	1.32822	1.09065	1.61753	Normal
compare_to_30_44	0.262367	0.113475	2.31211	0.0207714	44	1.3	1.04077	1.62381	Intermediate
compare_to_30_45	0.366953	0.119983	3.05836	0.00222549	45	1.44333	1.14086	1.82599	Intermediate
compare_to_30_46	0.389585	0.13036	2.98852	0.0028033	46	1.47637	1.14348	1.90616	Intermediate
compare_to_30_47	0.492587	0.136488	3.609	0.000307376	47	1.63654	1.25241	2.1385	Intermediate
compare_to_30_48	0.563389	0.146151	3.85483	0.000115809	48	1.75661	1.31908	2.33928	Intermediate
compare_to_30_49	0.70019	0.150723	4.64555	3.39169e-06	49	2.01414	1.49896	2.70637	Intermediate
compare_to_30_50	0.854961	0.155959	5.48194	4.20675e-08	50	2.35128	1.73201	3.19198	Intermediate
compare_to_30_51	0.871885	0.164795	5.29073	1.21827e-07	51	2.39141	1.73133	3.30317	Intermediate
compare_to_30_52	0.882399	0.168791	5.22777	1.71565e-07	52	2.41669	1.73598	3.36433	Intermediate
compare_to_30_53	1.01288	0.171562	5.90387	3.55074e-09	53	2.75351	1.96721	3.8541	Intermediate
compare_to_30_54	1.15658	0.176947	6.53631	6.30561e-11	54	3.17903	2.24737	4.49692	Intermediate
compare_to_30_55	1.24902	0.177578	7.03365	2.01203e-12	55	3.48694	2.46199	4.93858	Premutation
compare_to_30_56	1.25946	0.185212	6.8001	1.04547e-11	56	3.52351	2.45087	5.06559	Premutation
compare_to_30_57	1.27467	0.197184	6.46439	1.0171e-10	57	3.57753	2.43073	5.26539	Premutation
compare_to_30_58	1.3158	0.208186	6.3203	2.61063e-10	58	3.72772	2.47875	5.60603	Premutation
compare_to_30_59	1.28094	0.220807	5.80116	6.58578e-09	59	3.60001	2.33533	5.54955	Premutation
compare_to_30_60	1.4092	0.221915	6.35018	2.15057e-10	60	4.09269	2.64918	6.32276	Premutation
compare_to_30_61	1.33111	0.249075	5.34422	9.08086e-08	61	3.78524	2.32315	6.16751	Premutation
compare_to_30_62	1.46382	0.250453	5.84468	5.07533e-09	62	4.32242	2.64568	7.06182	Premutation
compare_to_30_63	1.55256	0.258531	6.00533	1.90949e-09	63	4.72356	2.84579	7.84034	Premutation
compare_to_30_64	1.62661	0.259575	6.26644	3.69398e-10	64	5.08662	3.05826	8.46028	Premutation
compare_to_30_65	1.69273	0.260457	6.49907	8.08187e-11	65	5.43429	3.26165	9.05417	Premutation
compare_to_30_66	1.77521	0.261754	6.78198	1.18539e-11	66	5.90154	3.5331	9.85769	Premutation
compare_to_30_67	1.68563	0.286328	5.88708	3.93087e-09	67	5.39587	3.07847	9.45777	Premutation
compare_to_30_68	1.74732	0.287449	6.07871	1.21151e-09	68	5.73922	3.26716	10.0817	Premutation
compare_to_30_69	1.85014	0.289653	6.38743	1.68696e-10	69	6.36068	3.60534	11.2218	Premutation
compare_to_30_70	1.91126	0.290805	6.57232	4.95378e-11	70	6.76163	3.82396	11.9561	Premutation
compare_to_30_71	1.90959	0.31369	6.08751	1.14677e-09	71	6.75033	3.65012	12.4837	Premutation
compare_to_30_72	1.93796	0.327544	5.91665	3.28564e-09	72	6.94458	3.65456	13.1964	Premutation
compare_to_30_73	1.89735	0.342428	5.54086	3.00986e-08	73	6.66817	3.40821	13.0463	Premutation
compare_to_30_74	1.85311	0.359591	5.15339	2.5582e-07	74	6.37965	3.15288	12.9088	Premutation
compare_to_30_75	1.81906	0.380442	4.78146	1.7403e-06	75	6.16609	2.92531	12.9972	Premutation
