# Supplementary material for: Large-scale analysis of FMR1 CGG repeat length and risk of premature ovarian insufficiency in over 92 000 women
Source: Hum Reprod. 2026 Apr 19;41(6):998–1007. doi: 10.1093/humrep/deag061 (PMC13231448; doi:10.1093/humrep/deag061)
Supplement: deag061_Supplementary_Table_S2 [file deag061_supplementary_table_s2.xlsx]

## Sheet: Sheet1
Supplementary Table S2: Results of calculations of sensitivity, specificity and AUC for each threshold for a premutation. Best threshold for sensitivity and specificity calculations determined using Youden's index
cutoff	threshold	sensitivity	specificity	auc	N women with premutation	pct women with premutation	premut POI	premut no POI	no premut POI	no premut no POI
30	0.0272556	0.343284	0.790787	0.584234	79543	85.9	1742	77801	293	12721
31	0.0272556	0.343284	0.790787	0.584234	41305	44.6	924	40381	1111	50141
32	0.0318896	0.260388	0.886582	0.586746	28169	30.4	626	27543	1409	62979
33	0.0305982	0.278521	0.864768	0.58614	19839	21.4	453	19386	1582	71136
34	0.0311416	0.267947	0.872718	0.58691	16259	17.6	380	15879	1655	74643
35	0.0309558	0.275449	0.866035	0.58761	14773	16	351	14422	1684	76100
36	0.032146	0.254816	0.883762	0.588297	13361	14.4	324	13037	1711	77485
37	0.0286528	0.321109	0.815719	0.588732	12348	13.3	300	12048	1735	78474
38	0.0300242	0.294659	0.84374	0.589927	10704	11.6	268	10436	1767	80086
39	0.0287009	0.31899	0.814727	0.589473	9848	10.6	251	9597	1784	80925
40	0.0300724	0.293425	0.844063	0.590762	7626	8.2	201	7425	1834	83097
41	0.0306434	0.282389	0.856028	0.591908	6460	7	170	6290	1865	84232
42	0.0304413	0.286611	0.852643	0.592252	5132	5.5	138	4994	1897	85528
43	0.0269466	0.366845	0.768791	0.593663	4179	4.5	117	4062	1918	86460
44	0.0295631	0.298787	0.838959	0.592997	3255	3.5	89	3166	1946	87356
45	0.0310805	0.272018	0.864749	0.595827	2607	2.8	79	2528	1956	87994
46	0.0302283	0.283937	0.85325	0.59563	2135	2.3	66	2069	1969	88453
47	0.0249952	0.422551	0.713479	0.596502	1761	1.9	60	1701	1975	88821
48	0.0271957	0.36092	0.781839	0.597224	1429	1.5	52	1377	1983	89145
49	0.0273233	0.363322	0.786113	0.598611	1182	1.3	49	1133	1986	89389
50	0.0296624	0.3125	0.841616	0.59989	957	1	46	911	1989	89611
51	0.0294289	0.315483	0.838452	0.59906	845	0.9	41	804	1994	89718
52	0.029516	0.313886	0.840781	0.598706	799	0.9	39	760	1996	89762
53	0.0297354	0.309579	0.845911	0.599768	687	0.7	38	649	1997	89873
54	0.0298658	0.30445	0.851493	0.600209	567	0.6	36	531	1999	89991
55	0.0297229	0.307963	0.849902	0.600892	518	0.6	36	482	1999	90040
56	0.0297582	0.303173	0.852335	0.599991	469	0.5	33	436	2002	90086
57	0.0298513	0.29634	0.855586	0.599201	410	0.4	29	381	2006	90141
58	0.0296283	0.298578	0.851599	0.598476	355	0.4	26	329	2009	90193
59	0.0298337	0.293698	0.85606	0.597484	320	0.3	23	297	2012	90225
60	0.029878	0.293698	0.857048	0.597929	287	0.3	23	264	2012	90258
61	0.0299604	0.287081	0.861067	0.595697	242	0.3	18	224	2017	90298
62	0.0298835	0.288278	0.860219	0.596114	214	0.2	18	196	2017	90326
63	0.0298831	0.288623	0.86002	0.595863	188	0.2	17	171	2018	90351
64	0.0299384	0.287425	0.861382	0.595996	175	0.2	17	158	2018	90364
65	0.0299082	0.287425	0.861189	0.596136	166	0.2	17	149	2018	90373
66	0.0298907	0.288623	0.860905	0.596296	154	0.2	17	137	2018	90385
67	0.0300502	0.280048	0.864106	0.595042	138	0.1	14	124	2021	90398
68	0.0300608	0.280048	0.864397	0.595209	130	0.1	14	116	2021	90406
69	0.0300525	0.28125	0.865229	0.595362	117	0.1	14	103	2021	90419
70	0.0300122	0.28125	0.864568	0.595491	111	0.1	14	97	2021	90425
71	0.0300656	0.280723	0.865744	0.59471	95	0.1	12	83	2023	90439
72	0.0300195	0.279855	0.864732	0.594397	87	0.1	11	76	2024	90446
73	0.0300761	0.278986	0.866105	0.593817	82	0.1	10	72	2025	90450
74	0.0301997	0.276904	0.868144	0.59339	77	0.1	9	68	2026	90454
75	0.0301948	0.274818	0.867376	0.593078	70	0.1	8	62	2027	90460
