# Supplementary material for: Large-scale analysis of FMR1 CGG repeat length and risk of premature ovarian insufficiency in over 92 000 women
Source: Hum Reprod. 2026 Apr 19;41(6):998–1007. doi: 10.1093/humrep/deag061 (PMC13231448; doi:10.1093/humrep/deag061)
Supplement: deag061_Supplementary_Table_S3 [file deag061_supplementary_table_s3.xlsx]

## Sheet: Sheet1
Supplementary Table S3: Results of non-linear spline regression using natural splines with knots at 36 and 55 repeats
	spline	β (95% CI)	p
ANM	ns(max_allele, knots = c(36, 55))1	-1.23 (-1.999, -0.462)	0.002
	ns(max_allele, knots = c(36, 55))2	-2.142 (-4.166, -0.119)	0.038
	ns(max_allele, knots = c(36, 55))3	-4.86 (-8.594, -1.127)	0.011
	spline	β (95% CI)	p
AAM	ns(max_allele, knots = c(36, 55))1	-0.003 (-0.203, 0.197)	0.973
	ns(max_allele, knots = c(36, 55))2	-0.49 (-1.099, 0.119)	0.115
	ns(max_allele, knots = c(36, 55))3	-0.898 (-2.03, 0.234)	0.12
