# Supplementary material for: Large-scale analysis of FMR1 CGG repeat length and risk of premature ovarian insufficiency in over 92 000 women
Source: Hum Reprod. 2026 Apr 19;41(6):998–1007. doi: 10.1093/humrep/deag061 (PMC13231448; doi:10.1093/humrep/deag061)
Supplement: deag061_Supplementary_Table_S4 [file deag061_supplementary_table_s4.xlsx]

## Sheet: Sheet1
Supplementary Table S4: Results of linear and logistic regression models showing the association between different measures of FMR1 repeat length and different menopause phenotypes adjusting for age, sequence provider, coverage and 20 PCs
Females
	POI (n=92,557)		ANM (n=92,557)		ANM (40+) (n=90,552)		AAM (n=192,879)		Cycle length (n=33,287)		Births (n=198,085)		Irregular periods (n=42,194)		Miscarried (n=62,656)		FMR1 Protein (n=20,062)		Age at last live birth (n=133,966)
Exposure	OR (95% CI)	P	Beta (95% CI)	P	Beta (95% CI)	P	Beta (95% CI)	P	Beta (95% CI)	P	Beta (95% CI)	P	OR (95% CI)	P	OR (95% CI)	P	Beta (95% CI)	P	Beta (95% CI)	P
Premutation	3.43 (2.43–4.84)	2e-12	-0.98 (-1.36–-0.60)	4.14e-07	-0.29 (-0.65–0.064)	0.108	0.051 (-0.049–0.15)	0.316	-0.17 (-0.54–0.20)	0.367	0.002 (-0.04–0.048)	0.918	1.07 (0.76–1.51)	0.695	0.96 (0.75–1.23)	0.746	-0.06 (-0.14–0.027)	0.179	0.19 (-0.16–0.55)	0.292
Max allele	1.01(1.01–1.02)	0.000322	-0.004 (-0.009–0.002)	0.188	0.001 (-0.004–0.006)	0.598	-0.0006 (-0.002–0.0008)	0.383	0.002 (-0.003–0.007)	0.515	-0.0001 (-0.0007–0.0006)	0.816	0.997 (0.99–1.00)	0.295	0.999 (0.995–1.002)	0.434	-0.0001 (-0.001–0.0009)	0.863	0.004 (-0.0009–0.009)	0.115
Sum alleles	1.007 (1.001–1.012)	0.0143	-0.0000 (-0.004–0.004)	1	0.002 (-0.001–0.006)	0.169	-0.001 (-0.002–-0.0001)	0.0324	0.002 (-0.001–0.005)	0.18	-0.0002 (-0.0007–0.0002)	0.238	0.998 (0.995–1.001)	0.264	1.0005 (0.998–1.003)	0.631	0.0001 (-0.0005–0.0008)	0.665	0.0020 (-0.001–0.005)	0.219
