# Supplementary material for: Large-scale analysis of FMR1 CGG repeat length and risk of premature ovarian insufficiency in over 92 000 women
Source: Hum Reprod. 2026 Apr 19;41(6):998–1007. doi: 10.1093/humrep/deag061 (PMC13231448; doi:10.1093/humrep/deag061)
Supplement: deag061_Supplementary_Table_S5 [file deag061_supplementary_table_s5.xlsx]

## Sheet: Sheet1
Supplementary Table S5: Results of linear regression models showing the association between different measures of FMR1 repeat length and FMRP protein levels, adjusting for age, sequence provider, coverage and 20 PCs
	Females (n=20,062)
Exposure	Beta (95% CI)	P
Premutation	-0.0584 (-0.1437–0.0268)	0.179
Max allele	-0.0001 (-0.0011–0.0009)	0.863
Sum alleles	0.0001 (-0.0005–0.0008)	0.665
