# Supplementary material for: Large-scale analysis of FMR1 CGG repeat length and risk of premature ovarian insufficiency in over 92 000 women
Source: Hum Reprod. 2026 Apr 19;41(6):998–1007. doi: 10.1093/humrep/deag061 (PMC13231448; doi:10.1093/humrep/deag061)
Supplement: deag061_Supplementary_Table_S6 [file deag061_supplementary_table_s6.xlsx]

## Sheet: Sheet1
Supplementary Table S6: Interaction term for logistic regression models of POI on premutation status with PRS for ANM based on 290 significant loci and whole genome scores
Outcome	Exposure	Estimate	Se	P
POI	Has_premut * ANM_PRS	PRS: 0.04	0.002	<2e-16
	(290 significant loci)	Premut: 9.53	5.38	0.08
		PRS*premut:-0.03	0.02	0.12
	Has_premut * ANM_PRS	PRS: 0.56	0.025	<2e-16
	(whole genome)	Premut: 1.49	0.2	2.37e-14
		PRS*premut:-0.26	0.2	0.19
ANM	Has_premut * ANM_PRS	PRS: -0.13	0.001	<2e-16
	(290 significant loci)	Premut: -2.73	5.9	0.64
		PRS*premut: -0.01	0.02	0.61
	Has_premut * ANM_PRS	PRS: -1.37	0.014	<2e-16
	(whole genome)	Premut: -0.83	0.19	1.46e-05
		PRS*premut: -0.32	0.21	0.12
