# Supplementary material for: Large-scale analysis of FMR1 CGG repeat length and risk of premature ovarian insufficiency in over 92 000 women
Source: Hum Reprod. 2026 Apr 19;41(6):998–1007. doi: 10.1093/humrep/deag061 (PMC13231448; doi:10.1093/humrep/deag061)
Supplement: deag061_Supplementary_Table_S7 [file deag061_supplementary_table_s7.xlsx]

## Sheet: Sheet1
Supplementary Table S7: Interaction term for logistic regression models of POI and ANM on premutation status with SNPs from PRS for ANM as interaction terms
SNP	estimate_ANM_confint	p.value_ANM	estimate_POI_confint	p.value_POI
rs4972504	-1.24 (-1.82--0.66)	2.6e-05	0.54 (-0.03-1.11)	0.064238
chr12_1004207_ATAAGT_A	1.27 (0.63-1.91)	9.5e-05	-1.55 (-2.57--0.53)	0.002972
rs7943302	1.28 (0.58-1.99)	0.000362	-0.55 (-1.3-0.2)	0.149406
rs3796624	-1.04 (-1.71--0.38)	0.002065	0.84 (0.3-1.38)	0.002286
rs9975728	-1.25 (-2.06--0.44)	0.002554	1.02 (0.43-1.6)	0.000612
rs746748	-1.76 (-2.9--0.62)	0.002556	1.13 (0.37-1.89)	0.003488
rs9796	-0.84 (-1.39--0.29)	0.002599	0.44 (-0.06-0.95)	0.084626
rs1467044	-0.78 (-1.31--0.25)	0.003672	0.28 (-0.21-0.76)	0.26778
rs112326803	-2.2 (-3.7--0.7)	0.004013	1.16 (0.21-2.1)	0.016166
rs112097885	-0.99 (-1.68--0.3)	0.004742	0.51 (-0.05-1.07)	0.073651
chr21_36449373_ATTCT_A	0.82 (0.23-1.42)	0.006566	-0.47 (-1.05-0.11)	0.114291
rs7087644	-2.09 (-3.61--0.56)	0.007398	0.5 (-0.57-1.56)	0.360382
rs2359811	-1.01 (-1.75--0.26)	0.008002	0.54 (-0.06-1.14)	0.076954
rs7610102	-0.72 (-1.28--0.16)	0.011162	0.02 (-0.47-0.52)	0.930004
rs8073434	0.81 (0.17-1.46)	0.013592	-0.52 (-1.05-0.01)	0.053696
rs138430	0.7 (0.13-1.28)	0.016815	-0.31 (-0.82-0.2)	0.228606
rs2056726	-0.76 (-1.39--0.14)	0.017198	0.45 (-0.07-0.96)	0.089251
rs55873183	-1.31 (-2.4--0.23)	0.017433	0.86 (0.08-1.63)	0.030528
rs6569648	0.7 (0.09-1.31)	0.025331	-0.29 (-0.82-0.24)	0.282819
rs10255049	0.67 (0.08-1.26)	0.025852	-0.37 (-0.89-0.15)	0.164595
rs200448	0.62 (0.07-1.17)	0.026188	-0.4 (-0.9-0.09)	0.112721
rs7928823	-0.64 (-1.2--0.07)	0.027112	0.49 (-0.05-1.03)	0.077769
rs71126035	-0.69 (-1.31--0.07)	0.029933	0.48 (-0.06-1.01)	0.081338
rs75770066	1.57 (0.13-3)	0.032187	-0.61 (-2.62-1.41)	0.55584
rs2061834	-0.78 (-1.49--0.07)	0.032208	-0.09 (-0.73-0.55)	0.778364
rs17206591	0.58 (0.04-1.11)	0.033616	-0.07 (-0.56-0.43)	0.792168
chr3_183587084_TC_T	0.7 (0.05-1.35)	0.034103	-0.29 (-0.93-0.35)	0.374071
rs112866529	0.76 (0.05-1.46)	0.03535	-0.27 (-0.94-0.4)	0.433035
rs3750243	-0.72 (-1.4--0.05)	0.035615	-0.16 (-0.76-0.45)	0.612985
rs569145577	3 (0.16-5.83)	0.038277	-2351.43 (-52842.4-48139.53)	0.92727
rs12459191	0.76 (0.03-1.49)	0.041033	-0.26 (-0.96-0.44)	0.461541
rs2942371	0.87 (0.04-1.71)	0.041142	-0.36 (-1.19-0.46)	0.38792
rs12053063	-0.6 (-1.18--0.02)	0.042944	0.65 (0.03-1.27)	0.040234
rs8045027	-0.57 (-1.13--0.01)	0.046649	-0.02 (-0.53-0.48)	0.926691
rs1826838	-0.56 (-1.12-0.01)	0.052448	0.22 (-0.28-0.72)	0.390129
rs10769315	-0.63 (-1.28-0.03)	0.060676	0.36 (-0.28-1.01)	0.268325
rs112190116	-2.22 (-4.56-0.13)	0.063801	1.17 (-0.43-2.76)	0.152658
rs41272475	-4.09 (-8.43-0.25)	0.06472	1.89 (-0.47-4.26)	0.116549
rs5754100	-0.66 (-1.36-0.05)	0.069828	0.38 (-0.21-0.97)	0.205927
rs515650	-0.49 (-1.02-0.05)	0.073128	0.05 (-0.43-0.53)	0.842008
chr19_46889230_TG_T	0.6 (-0.06-1.27)	0.07512	-0.65 (-1.19--0.11)	0.019191
rs28416520	-0.51 (-1.08-0.05)	0.076529	0.35 (-0.15-0.86)	0.17357
rs11542373	0.56 (-0.06-1.18)	0.076589	-0.29 (-0.92-0.33)	0.355682
rs2241584	-0.51 (-1.08-0.06)	0.077642	0.43 (-0.07-0.93)	0.09197
rs9990489	-0.49 (-1.04-0.06)	0.078299	0.68 (0.18-1.18)	0.007498
rs7266248	0.58 (-0.1-1.27)	0.094046	-0.37 (-1.06-0.33)	0.297782
rs34675186	-2.93 (-6.37-0.5)	0.094113	1.74 (-0.28-3.76)	0.090654
rs1635506	-0.46 (-1.01-0.08)	0.095962	-0.12 (-0.61-0.37)	0.631311
rs1044595	0.47 (-0.08-1.02)	0.096136	0.06 (-0.43-0.56)	0.801568
rs12487736	0.46 (-0.1-1.02)	0.105263	-0.23 (-0.73-0.27)	0.376377
rs57259875	-0.5 (-1.12-0.12)	0.113846	0.07 (-0.48-0.63)	0.790698
rs148807049	0.66 (-0.16-1.49)	0.11473	-0.16 (-0.96-0.64)	0.690251
rs2277339	0.72 (-0.17-1.61)	0.114992	-0.81 (-1.85-0.23)	0.126854
rs62054610	0.79 (-0.21-1.79)	0.122995	-0.51 (-1.62-0.6)	0.36589
rs7779	-0.81 (-1.84-0.22)	0.123523	0.24 (-0.65-1.14)	0.594573
rs62193239	0.47 (-0.13-1.06)	0.12396	-0.15 (-0.69-0.39)	0.578808
rs274701	0.43 (-0.12-0.98)	0.124322	-0.34 (-0.85-0.16)	0.184112
rs76623841	0.74 (-0.22-1.71)	0.132153	-0.16 (-1.12-0.79)	0.73843
rs138114862	-0.43 (-1-0.13)	0.133727	0.16 (-0.35-0.67)	0.535169
rs12651246	-0.41 (-0.94-0.13)	0.134328	-0.14 (-0.63-0.35)	0.563048
chr2_111884592_CT_C	0.42 (-0.13-0.98)	0.134444	-0.23 (-0.73-0.26)	0.358736
rs148681796	1.85 (-0.58-4.29)	0.136221	-2202.61 (-46840.92-42435.69)	0.922954
rs113967617	-0.55 (-1.27-0.18)	0.137757	0.46 (-0.13-1.05)	0.128886
rs9673473	-0.42 (-0.99-0.15)	0.150821	0.21 (-0.33-0.75)	0.448558
rs4786509	-0.43 (-1.01-0.16)	0.151701	0.25 (-0.3-0.81)	0.364823
rs2382759	0.4 (-0.16-0.96)	0.157883	-0.27 (-0.78-0.23)	0.284514
rs10795520	-0.4 (-0.95-0.15)	0.158776	-0.02 (-0.51-0.48)	0.951261
rs10070308	0.52 (-0.21-1.25)	0.164658	-0.35 (-1.11-0.4)	0.356388
rs145615497	1.37 (-0.56-3.3)	0.165244	-0.13 (-2.19-1.93)	0.902004
rs4879656	0.4 (-0.16-0.96)	0.165976	-0.36 (-0.9-0.18)	0.194721
rs17425341	-0.39 (-0.95-0.16)	0.166337	0.28 (-0.21-0.77)	0.259936
rs77100210	-0.84 (-2.03-0.35)	0.167422	0.86 (-0.02-1.75)	0.056409
rs2885255	-0.37 (-0.9-0.16)	0.168185	0.23 (-0.24-0.69)	0.336651
rs72823382	-0.44 (-1.08-0.19)	0.171595	0.58 (0.05-1.12)	0.032666
rs2139178	0.38 (-0.17-0.93)	0.171758	0.11 (-0.38-0.61)	0.655623
rs74430332	-1.06 (-2.61-0.5)	0.182633	0.86 (-0.24-1.96)	0.127289
rs10818873	0.82 (-0.4-2.04)	0.187979	-1.49 (-3.51-0.54)	0.14965
rs2272805	0.52 (-0.26-1.29)	0.192559	0.01 (-0.68-0.7)	0.975099
rs349306	-0.52 (-1.31-0.27)	0.196072	0.49 (-0.31-1.28)	0.230271
rs11400191	-0.34 (-0.86-0.18)	0.199902	-0.13 (-0.6-0.34)	0.576126
rs12879626	-0.37 (-0.95-0.2)	0.204133	-0.01 (-0.54-0.51)	0.958835
rs12046563	-0.42 (-1.07-0.23)	0.207311	0.38 (-0.16-0.93)	0.167972
rs34609096	-0.35 (-0.9-0.2)	0.208823	0.16 (-0.34-0.65)	0.536017
rs11642909	0.37 (-0.21-0.96)	0.213332	-0.01 (-0.54-0.52)	0.977381
rs8109672	0.45 (-0.28-1.18)	0.225504	-0.16 (-0.88-0.55)	0.657031
rs112898082	0.37 (-0.24-0.98)	0.237575	-0.25 (-0.83-0.33)	0.406594
chr22_22298478_AT_A	-0.51 (-1.36-0.34)	0.23937	0.28 (-0.45-1.02)	0.447434
rs62445870	-1 (-2.67-0.67)	0.241846	0.47 (-0.97-1.91)	0.521367
rs62156756	-0.53 (-1.43-0.37)	0.249977	-0.17 (-1.01-0.68)	0.702103
rs61069255	0.36 (-0.25-0.98)	0.250611	-0.35 (-0.94-0.24)	0.244704
rs142239484	1.81 (-1.29-4.9)	0.252002	-9.89 (-235.04-215.26)	0.931393
rs80167918	1.04 (-0.74-2.81)	0.252457	0.1 (-1.42-1.61)	0.899236
rs2376898	0.38 (-0.27-1.03)	0.254053	-0.33 (-0.96-0.31)	0.31093
rs10997819	-0.31 (-0.83-0.22)	0.255574	-0.08 (-0.55-0.39)	0.74483
rs34978822	1.16 (-0.86-3.17)	0.262042	-4.84 (-21.78-12.11)	0.575864
rs2147220	-0.33 (-0.91-0.25)	0.262748	0 (-0.53-0.53)	0.994504
rs34591978	-0.39 (-1.07-0.29)	0.266616	0.04 (-0.59-0.66)	0.907635
rs28473132	0.35 (-0.29-0.99)	0.279301	-0.03 (-0.63-0.56)	0.915377
rs2052160	-0.48 (-1.36-0.4)	0.282898	-0.12 (-0.92-0.68)	0.763947
rs34856659	-0.33 (-0.95-0.28)	0.28897	0.13 (-0.42-0.68)	0.637787
rs11668344	0.3 (-0.26-0.85)	0.294494	-0.03 (-0.51-0.46)	0.910086
rs76540949	-0.29 (-0.83-0.25)	0.296111	0.1 (-0.38-0.59)	0.682304
rs783562	0.3 (-0.27-0.88)	0.296281	-0.38 (-0.93-0.17)	0.175354
rs10409547	-0.3 (-0.87-0.27)	0.298102	0.34 (-0.19-0.87)	0.205538
rs192638119	-1.86 (-5.37-1.66)	0.300622	-1.22 (-6.21-3.76)	0.630777
rs2736609	-0.3 (-0.86-0.27)	0.303556	-0.25 (-0.77-0.28)	0.361298
rs1889921	0.29 (-0.26-0.84)	0.306161	-0.32 (-0.83-0.18)	0.208831
rs60378595	122.24 (-114.14-358.61)	0.310802	-2437.45 (-51624.02-46749.11)	0.922624
rs190043078	-0.33 (-0.96-0.31)	0.311812	0.03 (-0.53-0.58)	0.916301
rs1815198	-0.28 (-0.83-0.26)	0.312002	0.24 (-0.27-0.76)	0.350076
rs9348752	-0.5 (-1.48-0.48)	0.321297	0.27 (-0.59-1.13)	0.541602
rs11744866	0.29 (-0.28-0.86)	0.321863	-0.4 (-0.95-0.16)	0.162274
rs11102802	0.32 (-0.31-0.95)	0.325473	-0.13 (-0.71-0.46)	0.670635
rs222859	-0.32 (-0.97-0.33)	0.327749	0.65 (-0.05-1.35)	0.070741
rs3736830	-0.38 (-1.14-0.38)	0.330343	0.51 (-0.29-1.3)	0.210875
rs1476164	-0.31 (-0.94-0.32)	0.332835	0.01 (-0.54-0.56)	0.966486
rs16830019	0.31 (-0.31-0.93)	0.333094	0.14 (-0.41-0.69)	0.617661
rs375453823	-0.27 (-0.83-0.29)	0.344319	0.32 (-0.19-0.84)	0.218339
rs12605881	-0.27 (-0.82-0.29)	0.347554	0.43 (-0.07-0.92)	0.088981
rs1969713	0.44 (-0.49-1.37)	0.356016	0.15 (-0.65-0.94)	0.716075
rs5746740	0.34 (-0.39-1.07)	0.359463	-0.07 (-0.72-0.58)	0.831636
rs7698733	-0.26 (-0.8-0.29)	0.359705	0.33 (-0.16-0.82)	0.18756
rs1713426	-0.27 (-0.85-0.31)	0.360578	-0.28 (-0.83-0.26)	0.311249
rs7515939	-0.26 (-0.82-0.3)	0.361102	0.36 (-0.19-0.9)	0.203769
rs199638788	0.27 (-0.31-0.86)	0.362443	-0.05 (-0.57-0.47)	0.853959
chr6_158575015_AAAT_A	-0.36 (-1.14-0.42)	0.364355	0.22 (-0.44-0.89)	0.516506
rs3213462	-0.24 (-0.77-0.28)	0.367643	0.15 (-0.33-0.62)	0.546292
rs6810489	0.26 (-0.31-0.83)	0.371522	-0.01 (-0.53-0.5)	0.956046
rs344018	-0.25 (-0.81-0.3)	0.371691	0.41 (-0.08-0.91)	0.102624
rs35067339	0.31 (-0.38-1.01)	0.372312	-0.46 (-1.14-0.22)	0.185933
rs888694	0.46 (-0.56-1.48)	0.375761	0.21 (-0.84-1.27)	0.691964
rs12868295	0.24 (-0.3-0.77)	0.380677	-0.08 (-0.57-0.41)	0.75105
rs851797	-0.31 (-1.03-0.4)	0.392929	0.23 (-0.45-0.92)	0.500124
rs11031006	0.33 (-0.43-1.08)	0.394181	-0.2 (-0.97-0.57)	0.605598
rs4668354	0.24 (-0.31-0.78)	0.394283	0.04 (-0.44-0.52)	0.874354
rs11670032	0.37 (-0.49-1.24)	0.397665	-0.15 (-0.92-0.62)	0.709681
rs5030755	0.35 (-0.47-1.17)	0.398258	0.08 (-0.63-0.79)	0.822435
rs762643	0.24 (-0.32-0.8)	0.39845	0 (-0.5-0.5)	0.98647
rs12898357	0.23 (-0.31-0.77)	0.399867	-0.49 (-1.03-0.04)	0.07226
rs9272982	0.34 (-0.46-1.15)	0.403323	-0.59 (-1.44-0.27)	0.17747
chr2_172009538_CA_C	-0.44 (-1.48-0.6)	0.405495	-0.25 (-1.22-0.72)	0.608593
rs10899493	0.32 (-0.44-1.09)	0.406429	0.14 (-0.52-0.8)	0.679844
chr6_160144783_CTTTT_C	0.26 (-0.35-0.87)	0.408174	-0.28 (-0.87-0.3)	0.346192
rs8025068	-0.29 (-0.97-0.39)	0.408619	0.16 (-0.43-0.76)	0.594626
rs4852777	0.23 (-0.32-0.79)	0.410194	-0.6 (-1.1--0.1)	0.018105
rs80047570	-0.26 (-0.87-0.36)	0.411335	0.26 (-0.27-0.79)	0.332629
rs1986616	-0.22 (-0.74-0.3)	0.412577	0.04 (-0.43-0.52)	0.858445
rs111637825	-0.4 (-1.37-0.57)	0.419083	0.39 (-0.4-1.17)	0.334255
rs35813302	-0.34 (-1.18-0.49)	0.419942	0.02 (-0.74-0.78)	0.958661
rs9272211	0.52 (-0.78-1.82)	0.434334	-0.27 (-1.52-0.99)	0.674627
rs372721829	0.96 (-1.46-3.38)	0.435364	-2293.96 (-49466.4-44878.48)	0.924066
rs799903	-0.23 (-0.82-0.35)	0.43585	0.27 (-0.25-0.78)	0.315499
rs394448	0.22 (-0.34-0.77)	0.44154	-0.14 (-0.64-0.37)	0.596331
rs10743271	-0.24 (-0.87-0.38)	0.44217	0.19 (-0.35-0.72)	0.494719
rs3130040	0.34 (-0.53-1.21)	0.443328	-0.42 (-1.11-0.27)	0.232256
rs13070791	-0.21 (-0.76-0.33)	0.444669	0.21 (-0.28-0.7)	0.403165
rs689816	0.23 (-0.37-0.82)	0.455432	-0.14 (-0.69-0.42)	0.627104
rs62356073	0.21 (-0.34-0.76)	0.457012	0 (-0.5-0.5)	0.986478
rs5981360	-0.56 (-2.03-0.91)	0.457564	-1.01 (-2--0.01)	0.047225
rs9438982	0.22 (-0.36-0.79)	0.458116	-0.38 (-0.89-0.13)	0.140743
rs375846854	-0.32 (-1.16-0.52)	0.45858	0.08 (-0.66-0.81)	0.834294
rs6430545	0.21 (-0.34-0.75)	0.460071	-0.04 (-0.53-0.45)	0.867917
rs62025270	-0.23 (-0.84-0.38)	0.464821	0.47 (-0.04-0.98)	0.07072
rs4731541	-0.2 (-0.75-0.35)	0.473885	-0.05 (-0.54-0.45)	0.852678
rs11075466	-0.26 (-0.96-0.45)	0.475756	0.11 (-0.51-0.73)	0.723661
rs7748483	0.62 (-1.12-2.36)	0.484083	-0.66 (-2.71-1.39)	0.529327
rs112727324	-0.2 (-0.78-0.37)	0.489251	0.16 (-0.35-0.67)	0.539825
rs12447180	0.2 (-0.36-0.76)	0.490466	0.05 (-0.44-0.55)	0.839584
rs11571815	-1.26 (-4.84-2.32)	0.490832	-10.48 (-267.23-246.26)	0.936209
rs483508	-0.19 (-0.74-0.36)	0.493558	0 (-0.5-0.5)	0.990414
rs35529153	0.2 (-0.37-0.76)	0.497186	-0.31 (-0.85-0.22)	0.250599
rs72827480	-0.19 (-0.74-0.36)	0.498249	-0.2 (-0.71-0.31)	0.434683
rs10154963	0.21 (-0.41-0.83)	0.501222	-0.36 (-0.88-0.17)	0.18597
rs376442546	1.09 (-2.13-4.3)	0.507799	-647.34 (-16681.08-15386.4)	0.936927
rs139906882	0.87 (-1.73-3.48)	0.511585	-10.84 (-59.39-37.72)	0.661816
rs10804920	-0.18 (-0.73-0.36)	0.512526	0.24 (-0.27-0.75)	0.360982
rs17680522	-0.2 (-0.8-0.41)	0.523761	-0.04 (-0.61-0.52)	0.877614
rs6578283	0.19 (-0.4-0.78)	0.526129	-0.2 (-0.71-0.32)	0.447865
rs2108839	-0.18 (-0.75-0.39)	0.527694	0.12 (-0.39-0.62)	0.649514
rs6719012	-0.17 (-0.71-0.37)	0.531948	-0.01 (-0.5-0.47)	0.960732
rs200293726	-0.19 (-0.8-0.41)	0.533592	0.11 (-0.44-0.65)	0.701777
rs6727266	-0.17 (-0.71-0.37)	0.534274	-0.17 (-0.66-0.32)	0.49019
chr3_189614828_AT_A	0.32 (-0.7-1.34)	0.535301	-0.32 (-1.5-0.86)	0.593264
rs10521305	0.36 (-0.79-1.52)	0.536059	0.08 (-0.96-1.12)	0.882447
rs11699793	-0.31 (-1.32-0.69)	0.53998	0.48 (-0.3-1.27)	0.225877
rs73307923	0.3 (-0.67-1.27)	0.544854	-0.13 (-1-0.75)	0.775182
rs6824237	0.19 (-0.42-0.8)	0.546006	-0.67 (-1.33--0.01)	0.047671
rs56225015	-0.24 (-1.03-0.55)	0.551595	0.04 (-0.66-0.75)	0.908709
rs4148974	-0.36 (-1.56-0.83)	0.552776	0.51 (-0.4-1.41)	0.271928
rs6470598	0.2 (-0.45-0.84)	0.552818	0.21 (-0.4-0.81)	0.506154
chr4_101126794_GA_G	-0.18 (-0.78-0.43)	0.563514	-0.16 (-0.72-0.4)	0.572459
rs6490269	-0.16 (-0.71-0.39)	0.563995	-0.04 (-0.53-0.46)	0.890005
rs10406053	-0.19 (-0.82-0.45)	0.564995	0.24 (-0.3-0.78)	0.377018
rs236117	-0.24 (-1.07-0.59)	0.57002	0.22 (-0.46-0.91)	0.528166
rs117431243	-0.4 (-1.79-1)	0.579299	-0.59 (-2.01-0.84)	0.417499
rs62244773	-0.16 (-0.73-0.41)	0.585166	-0.2 (-0.74-0.33)	0.45849
rs7318091	0.15 (-0.38-0.68)	0.585439	0.01 (-0.47-0.49)	0.972828
rs7414807	0.15 (-0.39-0.69)	0.589948	-0.43 (-0.91-0.06)	0.086293
rs6793835	0.16 (-0.44-0.77)	0.596571	0 (-0.53-0.54)	0.989927
rs6011452	-0.18 (-0.84-0.48)	0.597165	-0.1 (-0.7-0.5)	0.73859
rs12461110	-0.15 (-0.71-0.41)	0.60466	-0.09 (-0.6-0.42)	0.728972
rs716886	0.15 (-0.42-0.73)	0.605833	-0.14 (-0.68-0.39)	0.597079
rs8035724	0.14 (-0.41-0.7)	0.608833	0.32 (-0.19-0.82)	0.21883
rs148563363	-1.1 (-5.33-3.13)	0.610383	-20.73 (-138.11-96.65)	0.729264
rs11245450	-0.14 (-0.67-0.4)	0.61529	-0.08 (-0.57-0.4)	0.734634
rs9968117	-0.22 (-1.1-0.65)	0.619046	0.26 (-0.49-1.01)	0.500358
rs540836853	8.39 (-24.84-41.63)	0.620601	-6.43 (-71.56-58.71)	0.846662
rs1545597	0.14 (-0.41-0.68)	0.62163	-0.12 (-0.61-0.37)	0.621845
rs5953379	-0.26 (-1.3-0.78)	0.624494	0.41 (-0.36-1.18)	0.295157
rs728900	0.14 (-0.43-0.71)	0.633885	-0.03 (-0.55-0.48)	0.894165
rs4800141	0.13 (-0.43-0.7)	0.639084	-0.47 (-0.95-0.01)	0.055633
rs12636454	-0.14 (-0.76-0.48)	0.64837	0.41 (-0.11-0.94)	0.122153
rs72708144	0.3 (-1.01-1.6)	0.653677	0.72 (-0.26-1.69)	0.15002
rs606920	0.15 (-0.52-0.83)	0.65663	0.25 (-0.39-0.88)	0.443055
rs2173885	-0.14 (-0.75-0.47)	0.657906	-0.3 (-0.84-0.25)	0.287993
rs2013	0.17 (-0.65-0.99)	0.681106	-0.63 (-1.52-0.25)	0.161996
rs7322160	-0.12 (-0.69-0.46)	0.692947	-0.01 (-0.55-0.52)	0.965826
rs16991615	-0.21 (-1.27-0.84)	0.693302	-0.7 (-2.15-0.74)	0.340522
rs12133213	-0.11 (-0.65-0.44)	0.702812	0 (-0.48-0.49)	0.991643
rs1991401	-0.11 (-0.67-0.46)	0.705155	-0.06 (-0.57-0.44)	0.803037
rs4716056	-0.1 (-0.65-0.44)	0.70548	0.42 (-0.07-0.9)	0.091663
rs6930435	-0.12 (-0.77-0.53)	0.723387	0.23 (-0.38-0.84)	0.456306
rs4143333	0.17 (-0.78-1.12)	0.724363	0.13 (-0.71-0.96)	0.768096
rs10883451	-0.1 (-0.65-0.45)	0.725628	0.16 (-0.34-0.66)	0.537491
rs61913600	-0.1 (-0.68-0.48)	0.727743	0.13 (-0.38-0.65)	0.613746
rs7308068	-0.1 (-0.67-0.47)	0.729944	-0.13 (-0.63-0.38)	0.624826
rs5762852	0.13 (-0.59-0.85)	0.730995	0.06 (-0.58-0.7)	0.858439
rs4679244	0.09 (-0.46-0.64)	0.738738	-0.03 (-0.52-0.47)	0.91891
rs780088	-0.09 (-0.63-0.45)	0.74056	-0.06 (-0.55-0.43)	0.800861
rs371125724	-0.15 (-1.06-0.76)	0.74569	0.6 (-0.44-1.64)	0.255917
rs10854167	0.11 (-0.54-0.75)	0.747138	-0.24 (-0.84-0.36)	0.436401
rs1264191	-0.12 (-0.82-0.59)	0.748826	-0.05 (-0.7-0.59)	0.869216
rs76928871	-0.12 (-0.85-0.62)	0.756795	0.27 (-0.37-0.91)	0.407124
rs148258173	-0.17 (-1.26-0.92)	0.760851	-0.09 (-1.17-0.99)	0.869913
rs10734411	0.09 (-0.47-0.64)	0.763081	-0.37 (-0.88-0.13)	0.147191
rs11071756	-0.12 (-0.91-0.67)	0.764358	0.22 (-0.54-0.97)	0.573031
rs112869704	-0.09 (-0.69-0.51)	0.768585	-0.12 (-0.66-0.43)	0.674064
rs7091889	-0.1 (-0.74-0.55)	0.770397	-0.15 (-0.77-0.47)	0.638734
rs61488898	-0.3 (-2.32-1.72)	0.77235	-0.34 (-2.4-1.72)	0.749326
rs7249357	-0.1 (-0.8-0.61)	0.790211	0.03 (-0.59-0.66)	0.912877
rs6736096	-0.07 (-0.6-0.46)	0.790747	-0.01 (-0.5-0.47)	0.952844
rs9470134	0.08 (-0.5-0.65)	0.795499	-0.18 (-0.73-0.36)	0.511789
rs10823203	0.09 (-0.59-0.77)	0.796474	-0.11 (-0.75-0.53)	0.736663
rs7728833	-0.07 (-0.61-0.47)	0.79921	-0.23 (-0.72-0.25)	0.345764
rs117146677	0.34 (-2.32-3.01)	0.801188	-0.61 (-2.95-1.73)	0.608218
rs2581458	0.09 (-0.61-0.79)	0.802206	0.13 (-0.51-0.77)	0.695576
rs2958663	0.07 (-0.48-0.62)	0.805523	0.12 (-0.37-0.61)	0.622013
rs1565920	0.07 (-0.51-0.65)	0.811391	0.3 (-0.24-0.84)	0.27485
rs2023778	0.07 (-0.55-0.7)	0.825143	-0.01 (-0.57-0.55)	0.966948
rs58065489	-0.08 (-0.78-0.62)	0.825252	-0.46 (-1.18-0.26)	0.213119
rs147068659	-0.39 (-3.83-3.05)	0.825285	-4.84 (-24.15-14.47)	0.623482
rs12825762	0.06 (-0.48-0.61)	0.825329	-0.22 (-0.71-0.27)	0.375792
chr7_5444747_CA_C	0.06 (-0.51-0.64)	0.827067	-0.03 (-0.56-0.5)	0.906179
rs8101859	0.07 (-0.53-0.67)	0.829713	0.24 (-0.29-0.76)	0.372974
rs424223	-0.06 (-0.66-0.54)	0.844449	0.08 (-0.46-0.61)	0.777571
rs502258	0.06 (-0.53-0.65)	0.847	0.12 (-0.41-0.64)	0.659152
rs28652789	-0.06 (-0.73-0.6)	0.849369	0.16 (-0.42-0.74)	0.591968
rs4653680	0.05 (-0.49-0.59)	0.853644	-0.09 (-0.59-0.4)	0.708079
rs67893326	-0.06 (-0.67-0.56)	0.857411	0.27 (-0.27-0.81)	0.323102
rs10477172	0.05 (-0.51-0.61)	0.858305	0.02 (-0.48-0.52)	0.937749
rs10198789	-0.05 (-0.6-0.5)	0.859415	0.24 (-0.27-0.75)	0.351914
rs11582336	0.06 (-0.62-0.73)	0.864901	-0.21 (-0.84-0.42)	0.507526
rs10219645	-0.05 (-0.65-0.55)	0.867215	0.29 (-0.24-0.82)	0.277408
rs72755295	-0.14 (-1.75-1.48)	0.867248	-6.15 (-30.43-18.13)	0.619517
rs73264416	0.08 (-0.9-1.05)	0.874683	0.45 (-0.32-1.21)	0.251065
rs62237617	-0.46 (-6.37-5.46)	0.879618	2.35 (-1.63-6.33)	0.246547
rs3735828	0.04 (-0.52-0.61)	0.885202	-0.36 (-0.85-0.14)	0.160784
rs45547534	-0.09 (-1.6-1.42)	0.905777	0.45 (-0.75-1.66)	0.460303
rs2293269	0.03 (-0.54-0.6)	0.909836	0.39 (-0.15-0.92)	0.154044
rs67600408	0.05 (-0.96-1.07)	0.917152	-0.1 (-1.05-0.85)	0.84041
rs8045589	0.03 (-0.51-0.57)	0.918946	-0.05 (-0.54-0.44)	0.84119
rs10764106	0.03 (-0.52-0.57)	0.919862	0.05 (-0.44-0.54)	0.843056
rs2844466	-0.03 (-0.6-0.55)	0.930066	-0.08 (-0.61-0.45)	0.768163
rs11767307	0.03 (-0.6-0.65)	0.932906	-0.44 (-1.07-0.19)	0.16726
rs6473979	-0.06 (-1.41-1.29)	0.93356	0.32 (-1.15-1.79)	0.671467
rs62588628	-0.02 (-0.61-0.57)	0.94814	0 (-0.52-0.53)	0.988222
rs73078112	-0.06 (-1.95-1.82)	0.948762	0.45 (-0.84-1.74)	0.491951
rs140353819	-0.22 (-7.01-6.58)	0.949947	-938.88 (-28316.57-26438.81)	0.94641
rs9348724	-0.02 (-0.73-0.69)	0.953446	0.07 (-0.61-0.74)	0.846472
rs2392836	-0.02 (-0.59-0.56)	0.953527	0.5 (-0.06-1.06)	0.07784
rs353478	0.01 (-0.52-0.54)	0.966552	0.31 (-0.17-0.79)	0.206489
rs6054257	0.01 (-0.65-0.68)	0.970463	0.02 (-0.56-0.6)	0.94467
rs73413716	-0.01 (-0.98-0.95)	0.977198	0.16 (-0.67-1)	0.699401
rs78566820	-0.04 (-3.6-3.51)	0.980526	1.17 (-1.05-3.39)	0.301643
rs7558434	0.01 (-0.55-0.56)	0.98273	0.09 (-0.41-0.59)	0.728845
rs72934556	0.01 (-0.81-0.83)	0.983635	-0.28 (-1.1-0.55)	0.507836
rs74701710	0.01 (-1.26-1.28)	0.986733	0.6 (-0.32-1.52)	0.203537
rs7539755	0 (-0.54-0.54)	0.991211	-0.17 (-0.67-0.33)	0.511393
rs10743724	0 (-0.52-0.53)	0.994511	0.05 (-0.42-0.53)	0.826012
rs191031532	-0.01 (-3.02-3.01)	0.997291	0.04 (-2.18-2.26)	0.972317
chr12_102774614_AT_A	0 (-0.54-0.54)	0.999739	0.02 (-0.46-0.5)	0.938183
